# Supplementary material for: Effects of Conjugation with Basil Seed Gum on Physicochemical, Functional, Foaming, and Emulsifying Properties of Albumin, Whey Protein Isolate and Soy Protein Isolate
Source: Foods. 2025 Jan 24;14(3):390. doi: 10.3390/foods14030390 (PMC11816446; doi:10.3390/foods14030390)
Supplement: Supplementary file 1 [file foods-14-00390-s001.zip]

Archive with 1 entries (1 files):
- foods-3386542-supplementary.pdf
